# Supplementary material for: Postfire Scenarios Shape Dung Beetle Communities in the Orinoquía Riparian Forest–Savannah Transition
Source: Biology (Basel). 2025 Apr 15;14(4):423. doi: 10.3390/biology14040423 (PMC12024859; doi:10.3390/biology14040423)
Supplement: Supplementary file 1 [file biology-14-00423-s001.zip]

Archive with 1 entries (1 files):
- biology-3527331-supplementary.pdf
